# Supplementary material for: The PD-1/PD-L1 Gateway: Peripheral Immune Regulation in the Pathogenesis of Endometriosis
Source: Int J Mol Sci. 2024 Jun 20;25(12):6775. doi: 10.3390/ijms25126775 (PMC11203925; doi:10.3390/ijms25126775)
Supplement: Supplementary file 1 [file ijms-25-06775-s001.zip]

Archive with 1 entries (1 files):
- ijms-3015195-supplementary.pdf
